# Supplementary material for: Co-translational protein targeting facilitates centrosomal recruitment of PCNT during centrosome maturation in vertebrates
Source: eLife. 2018 Apr 30;7:e34959. doi: 10.7554/eLife.34959 (PMC5976437; doi:10.7554/eLife.34959)
Supplement: Figure 3—figure supplement 2—source data 1. [file elife-34959-fig3-figsupp2-data1.xlsx]

## Sheet: Sheet1
Radius of mitotic centrosome (µm)
1.03209
1.12127
1.0238
1.08532
0.914173
0.909868
1.10326
1.01731
1.03432
1.18129
1.13933
1.09701
1.05
1.30989
1.12348
1.21266
1.03209
1.23862
1.10522
1.47324
1.26278
1.21724
1.23288
0.9287
1.2
1.19314
1.09834
0.969759
1.05474
1.10717
1.38524
1.34158
1.12568
1.26303
1.04061
1.13564
1.04971
0.969759
1.03803
1.26576
0.945464
0.951654
1.0706
0.992491
1.19118
1.08936
1.03134
1.23524
