# Supplementary material for: Co-translational protein targeting facilitates centrosomal recruitment of PCNT during centrosome maturation in vertebrates
Source: eLife. 2018 Apr 30;7:e34959. doi: 10.7554/eLife.34959 (PMC5976437; doi:10.7554/eLife.34959)
Supplement: Figure 4—figure supplement 2—source data 1. [file elife-34959-fig4-figsupp2-data1.xlsx]

## Sheet: Sheet1
	% of cells with more PCNT mRNA at the larger centrosome
experiment 1	60.6061
experiment 2	58.3333
experiment 3	85.7143
experiment 4	61.5385
Total number of cells analzyed: 78
